# Supplementary material for: Osteopontin as Candidate Biomarker of Coronary Disease despite Low Cardiovascular Risk: Insights from CAPIRE Study
Source: Cells. 2022 Feb 15;11(4):669. doi: 10.3390/cells11040669 (PMC8870389; doi:10.3390/cells11040669)
Supplement: Supplementary file 1 [file cells-11-00669-s001.zip]

Archive with 1 entries (1 files):
- cells-1586225-supplementary.pdf
